# Supplementary material for: Revisiting Public Trust and Media Influence During COVID-19 Post-Vaccination Era—Waning of Anxiety and Depression Levels Among Skilled Workers and Students in Serbia
Source: Behav Sci (Basel). 2025 Jul 11;15(7):939. doi: 10.3390/bs15070939 (PMC12292197; doi:10.3390/bs15070939)
Supplement: Supplementary file 1 [file behavsci-15-00939-s001.zip]

Archive with 1 entries (1 files):
- behavsci-3655280-supplementary.pdf
